# Supplementary material for: Location of Trigger Points in a Group of Police Working Dogs: A Preliminary Study
Source: Animals (Basel). 2023 Sep 7;13(18):2836. doi: 10.3390/ani13182836 (PMC10526025; doi:10.3390/ani13182836)
Supplement: Supplementary file 1 [file animals-13-02836-s001.zip]

Archive with 4 entries (3 files):
- animals-2506159-supplementary.pdf
- Video 1 palpation.mp4
- __MACOSX/
- __MACOSX/._Video 1 palpation.mp4
